# Supplementary material for: Impact of the COVID-19 pandemic on adult mental health-related admissions at a large university health system in North Carolina – one year into the pandemic
Source: PLoS One. 2023 Dec 21;18(12):e0293831. doi: 10.1371/journal.pone.0293831 (PMC10734981; doi:10.1371/journal.pone.0293831)
Supplement: S1 Dataset — (XLSX) [file pone.0293831.s004.xlsx]

## Sheet: Data for primary hypothesis
Time	Month	MY	TotalEnc	MHenc	Pandemic	Time_pandemic	Prop_MH
1	1	2016-01-01	15381	837	0	0	0.0544178
2	2	2016-02-01	14550	767	0	0	0.0527148
3	3	2016-03-01	16202	811	0	0	0.0500555
4	4	2016-04-01	15425	908	0	0	0.0588655
5	5	2016-05-01	15844	913	0	0	0.0576243
6	6	2016-06-01	15565	873	0	0	0.0560874
7	7	2016-07-01	15738	813	0	0	0.0516584
8	8	2016-08-01	16584	941	0	0	0.0567414
9	9	2016-09-01	16222	939	0	0	0.0578844
10	10	2016-10-01	16423	925	0	0	0.0563234
11	11	2016-11-01	16046	885	0	0	0.0551539
12	12	2016-12-01	16012	834	0	0	0.0520859
13	1	2017-01-01	16234	919	0	0	0.0566096
14	2	2017-02-01	15630	858	0	0	0.0548944
15	3	2017-03-01	16950	904	0	0	0.0533333
16	4	2017-04-01	15792	861	0	0	0.0545213
17	5	2017-05-01	16783	942	0	0	0.0561282
18	6	2017-06-01	16189	855	0	0	0.0528136
19	7	2017-07-01	16463	923	0	0	0.0560651
20	8	2017-08-01	16728	961	0	0	0.0574486
21	9	2017-09-01	16063	930	0	0	0.057897
22	10	2017-10-01	16525	989	0	0	0.0598487
23	11	2017-11-01	15900	862	0	0	0.0542138
24	12	2017-12-01	16021	884	0	0	0.0551776
25	1	2018-01-01	16589	801	0	0	0.048285
26	2	2018-02-01	15014	828	0	0	0.0551485
27	3	2018-03-01	16078	892	0	0	0.0554795
28	4	2018-04-01	15601	814	0	0	0.0521761
29	5	2018-05-01	16430	870	0	0	0.0529519
30	6	2018-06-01	15892	859	0	0	0.0540524
31	7	2018-07-01	16579	885	0	0	0.0533808
32	8	2018-08-01	16847	895	0	0	0.0531252
33	9	2018-09-01	16263	888	0	0	0.0546025
34	10	2018-10-01	17269	908	0	0	0.0525798
35	11	2018-11-01	16256	831	0	0	0.0511196
36	12	2018-12-01	16505	871	0	0	0.0527719
37	1	2019-01-01	17124	970	0	0	0.0566456
38	2	2019-02-01	15563	877	0	0	0.0563516
39	3	2019-03-01	17089	965	0	0	0.0564691
40	4	2019-04-01	16747	894	0	0	0.0533827
41	5	2019-05-01	17439	938	0	0	0.0537875
42	6	2019-06-01	16094	861	0	0	0.0534982
43	7	2019-07-01	16909	889	0	0	0.0525756
44	8	2019-08-01	16640	940	0	0	0.0564904
45	9	2019-09-01	16186	964	0	0	0.0595576
46	10	2019-10-01	16864	889	0	0	0.0527158
47	11	2019-11-01	15758	904	0	0	0.0573677
48	12	2019-12-01	16232	879	0	0	0.0541523
49	1	2020-01-01	16680	875	0	0	0.052458
50	2	2020-02-01	15383	777	0	0	0.0505103
51	3	2020-03-01	13608	843	0	0	0.0619489
52	4	2020-04-01	10453	683	1	1	0.0653401
53	5	2020-05-01	12567	832	1	2	0.0662051
54	6	2020-06-01	14337	929	1	3	0.0647974
55	7	2020-07-01	15241	849	1	4	0.055705
56	8	2020-08-01	15285	938	1	5	0.0613674
57	9	2020-09-01	14542	839	1	6	0.057695
58	10	2020-10-01	15420	882	1	7	0.0571984
59	11	2020-11-01	14502	884	1	8	0.0609571
60	12	2020-12-01	14802	842	1	9	0.0568842
61	1	2021-01-01	14247	914	1	10	0.0641539
62	2	2021-02-01	13155	880	1	11	0.0668947
63	3	2021-03-01	15264	961	1	12	0.0629586
